# Supplementary material for: Characteristics of Rhizosphere Microbiome, Soil Chemical Properties, and Plant Biomass and Nutrients in Citrus reticulata cv. Shatangju Exposed to Increasing Soil Cu Levels
Source: Plants (Basel). 2024 Aug 23;13(17):2344. doi: 10.3390/plants13172344 (PMC11397084; doi:10.3390/plants13172344)
Supplement: Supplementary file 1 [file plants-13-02344-s001.zip]

Archive with 1 entries (1 files):
- plants-3116424-supplementary.pdf
